# Supplementary material for: Proteomic and metabolomic analyses reveal metabolic responses to 3-hydroxypropionic acid synthesized internally in cyanobacterium Synechocystis sp. PCC 6803
Source: Biotechnol Biofuels. 2016 Oct 6;9:209. doi: 10.1186/s13068-016-0627-6 (PMC5053081; doi:10.1186/s13068-016-0627-6)
Supplement: Supplementary file 2 — 10.1186/s13068-016-0627-6 Proteins up-regulated in 3-HP production SM strain. Table S2. Hypothetical and unclassified proteins up-regulated in 3-HP production SM strain. Table S3. Strains and plasmids used in this study. Table S4. Primers used in this study. [file 13068_2016_627_MOESM2_ESM.xls]

## Sheet: Suppl. Table S1
Suppl. Table S1: Proteins up-regulated in 3-HP production SM strain
KEGG Pathway	Protein ID	3-HP-1 VS WT-1	3-HP-2 VS WT-2	Average ratio	STDEV	Sequence coverage %	Desription
ko00130 Ubiquinone and other terpenoid-quinone biosynthesis	Sll0603	1.152	1.695	1.4235	0.383959	3.7	2-succinyl-6-hydroxy-2,4-cyclohexadiene-1- carboxylate synthase
ko02010 ABC transporters	Sll0374	1.216	1.235	1.2255	0.013435	42.6	Urea/short-chain amide ABC transporter, ATP-binding protein, putative
	Sll1270	1.242	1.284	1.263	0.0296985	25.3	Amino acid ABC transporter, permease protein
	Sll0385	1.363	1.34	1.3515	0.0162635	10.6	ABC transporter; K02006 cobalt/nickel transport system ATP-binding protein
	Sll0540	1.223	1.284	1.2535	0.0431335	21.2	Phosphate-binding protein PstS, putative
	Sll0679	1.163	1.248	1.2055	0.0601041	26.2	Sphx protein precursor
	Sll0680	1.202	1.24	1.221	0.0268701	53.8	Phosphate-binding periplasmic protein
	Slr0559	1.249	1.269	1.259	0.0141421	54.8	Branched chain amino acid ABC transporter, periplasmic amino acid-binding protein, putative
	Slr1201	1.244	1.157	1.2005	0.0615183	5.1	Urea/short chain-amide ABC transporter, permease protein
	Slr1247	1.474	1.216	1.345	0.182434	47.2	Periplasmic phosphate binding protein
	Sll1699	1.363	1.312	1.3375	0.0360624	4.4	ABC transporter substrate-binding protein
	Sll1598	1.225	1.249	1.237	0.0169706	11.2	Iron (chelated) ABC transporter, periplasmic-binding protein
ko00190 Oxidative phosphorylation	Sll0519	1.207	1.23	1.2185	0.0162635	20.2	NADH-plastoquinone oxidoreductase chain 1 homolog
	Sll0813	1.236	1.268	1.252	0.0226274	20.7	Cytochrome c oxidase subunit II
	Sll1322	1.251	1.225	1.238	0.0183848	18.5	ATP synthase a chain
	Slr0844	1.329	1.412	1.3705	0.0586899	11.3	NADH-plastoquinone oxidoreductase chain 5
	Slr1281	1.257	1.307	1.282	0.0353553	42.5	NdhJ; NADH dehydrogenase subunit J; K05581 NAD(P)H-quinone oxidoreductase subunit J
	Slr1330	1.205	1.224	1.2145	0.013435	41.2	ATP synthase epsilon chain (ec 3.6.1.34)
ko02020 Two-component system	Sll0540	1.223	1.284	1.2535	0.0431335	21.2	Phosphate-binding protein PstS, putative
	Sll0679	1.163	1.248	1.2055	0.0601041	26.2	Sphx protein precursor
	Sll0680	1.202	1.24	1.221	0.0268701	53.8	Phosphate-binding periplasmic protein
	Sll0779	1.079	1.392	1.2355	0.221324	4.8	Utilizing regulatory protein tutC
	Sll1695	1.367	1.105	1.236	0.185262	8.2	HofG; general secretion pathway protein G; K02650 type IV pilus assembly protein PilA
	Slr0073	1.288	1.225	1.2565	0.0445477	39.2	Chemotaxis protein chea, putative
	Slr0473	1.206	1.222	1.214	0.0113137	14.2	Phy; phytochrome; K11354 two-component system, chemotaxis family, sensor kinase Cph1
	Slr1041	1.252	1.165	1.2085	0.0615183	16.9	Twitching motility two-component system response regulator PilG
	Slr1247	1.474	1.216	1.345	0.182434	47.2	Periplasmic phosphate binding protein
ko00195 Photosynthesis	Sll0629	1.14	1.326	1.233	0.131522	7.8	Photosystem i reaction centre subunit x (psi-k)
	Sll1322	1.251	1.225	1.238	0.0183848	18.5	ATP synthase a chain
	Slr1330	1.205	1.224	1.2145	0.013435	41.2	ATP synthase epsilon chain (ec 3.6.1.34)
	Ssl0020	0.898	1.622	1.26	0.511945	82.5	Ferredoxin i
ko00196 Photosynthesis - antenna proteins	Sll1051	1.303	1.462	1.3825	0.11243	22	Phycocyanobilin lyase beta subunit
ko00020 Citrate cycle (TCA cycle)	Sll1023	1.41	1.286	1.348	0.0876812	29.4	Succinyl-CoA synthetase, beta subunit, putative
	Sll1557	1.19	1.252	1.221	0.0438406	29.1	Succinyl-coa synthetase alpha chain
ko00010 Glycolysis / Gluconeogenesis	Slr1748	1.425	1.112	1.2685	0.221324	30.8	Phosphoglycerate mutase, putative
ko00770 Pantothenate and CoA biosynthesis	Slr0526	1.238	1.22	1.229	0.0127279	13.8	PanB; 3-methyl-2-oxobutanoate hydroxymethyltransferase (EC:2.1.2.11); K00606 3-methyl-2-oxobutanoate Hydroxymethyltransferase
ko00030 Pentose phosphate pathway	Sll1776	1.104	1.298	1.201	0.137179	32.5	deoxyribose-phosphate aldolase
ko00061 Fatty acid biosynthesis	Slr2023	1.179	1.28	1.2295	0.0714178	25.3	Malonyl CoA-acyl carrier protein transacylase
ko00051 Fructose and mannose metabolism	Slr2074	1.186	1.312	1.249	0.0890955	24.7	ManA; mannose-6-phosphate isomerase; K00971 mannose-1-phosphate guanylyltransferase
ko04146 Peroxisome	Slr1516	1.222	1.337	1.2795	0.0813173	71.9	Superoxide dismutase [fe] (ec 1.15.1.1)
ko00740 Riboflavin metabolism	Slr0066	1.358	1.152	1.255	0.145664	8.7	Riboflavin biosynthesis protein RibD (ribD) [3.5.4.26 1.1.1.193]
	Slr1882	1.101	1.31	1.2055	0.147785	21.8	Riboflavin biosynthesis protein
ko00785 Lipoic acid metabolism	Slr1598	1.353	1.212	1.2825	0.0997021	23	Lipoic acid synthetase
ko00730 Thiamine metabolism	Slr0387	1.259	1.213	1.236	0.0325269	26.2	NifS; NifS protein; K04487 cysteine desulfurase
ko00790 Folate biosynthesis	Slr0078	1.523	1.462	1.4925	0.0431335	30.2	Putative 6-pyruvoyl tetrahydrobiopterin synthase
ko00330 Arginine and proline metabolism	Sll0873	1.101	1.373	1.237	0.192333	29	Carboxynorspermidine decarboxylase
	Slr1256	1.121	1.303	1.212	0.128693	82	Urease, structural subunit
ko00523 Polyketide sugar unit biosynthesis	Slr1933	1.29	1.133	1.2115	0.111016	21.4	dTDP-4-keto-6-deoxy-D-glucose 3,5-epimerase
ko00230 Purine metabolism	Slr0519	1.279	1.389	1.334	0.0777817	33	Phosphoribosylformylglycinamidine synthase subunit PurS
ko00630 Glyoxylate and dicarboxylate metabolism	Sll1358	1.307	1.239	1.273	0.0480833	51.8	Oxalate decarboxylase
ko03010 Ribosome	Sll1746	1.211	1.233	1.222	0.0155563	78.9	50S ribosomal protein L7/L12
	Sll1807	1.373	1.381	1.377	0.00565685	41.7	50S ribosomal protein L24
	Slr1678	1.311	1.409	1.36	0.0692965	64.5	50S ribosomal protein L21
	Ssl3445	1.301	1.298	1.2995	0.00212132	40.4	50S ribosomal protein L31
	Ssr1398	1.105	1.357	1.231	0.178191	32	50S ribosomal protein L33
	Ssl1784	2.122	2.535	2.3285	0.292035	13.6	30S ribosomal protein S15
	Ssl2233	1.297	1.32	1.3085	0.0162635	16.9	30S ribosomal protein S20
	Ssr1399	1.127	1.283	1.205	0.110309	45.1	30S ribosomal protein S18
ko00910 Nitrogen metabolism	Slr0051	1.47	0.992	1.231	0.337997	53.2	Putative carbonic anhydrase
	Slr0899	1.187	1.254	1.2205	0.0473762	67.1	Cyanate lyase
ko04141 Protein processing in endoplasmic reticulum	Sll1514	1.258	1.259	1.2585	0.000707107	61.6	Chaperone HSP20 family protein
ko00400 Phenylalanine, tyrosine and tryptophan biosynthesis	Slr2081	1.232	1.219	1.2255	0.00919239	9.7	Putative prephenate dehydrogenase TyrC, putative
ko03420 Nucleotide excision repair	Sll1121	1.465	1.274	1.3695	0.135057	3.8	DNA helicase II / ATP-dependent DNA helicase PcrA?
ko00623 Toluene degradation	Sll1298	1.299	1.164	1.2315	0.0954594	38.2	Putative carboxymethylenebutenolidase (ec 3.1.1.45) (dienelactone hydrolase) (dlh), putative
ko00363 Bisphenol degradation	Sll1869	1.601	1.821	1.711	0.155563	4.2	A-subunit oxygenase, putative
ko00280 Valine, leucine and isoleucine degradation	Slr0229	1.26	1.257	1.2585	0.00212132	10.7	MmsB; 3-hydroxyisobutyrate dehydrogenase; K00020 3-hydroxyisobutyrate dehydrogenase
K01286 D-alanyl-D-alanine carboxypeptidase	Slr1924	1.34	1.119	1.2295	0.156271	27.5	D-alanyl-D-alanine carboxypeptidase
	MCR	3.433	3.599	3.52	0.11738	62.3	Malonyl-CoA reductase

## Sheet: Suppl. Table S2
Suppl. Table S2: Hypothetical and inclassified proteins up-regulated in 3-HP production SM strain
Protein ID	3-HP-1 VS WT-1	3-HP-2 VS WT-2	Average ratio	STDEV	Sequence coverage %	Desription
Sll1626	1.181	1.241	1.211	0.0424264	66.5	LexA repressor, putative
Slr1198	1.187	1.246	1.2165	0.0417193	62.1	LsfA
Slr1506	1.212	1.258	1.235	0.0325269	63.5	Hypothetical protein
Slr1852	1.289	1.361	1.325	0.0509117	64.9	Hypothetical protein
Sll0947	1.214	1.235	1.2245	0.0148492	53.9	Light repressed protein a
Sll0185	1.281	1.432	1.3565	0.106773	44.9	Conserved hypothetical protein
Sll1785	1.603	1.112	1.3575	0.347189	58.6	Hypothetical protein
Slr1270	1.256	1.312	1.284	0.039598	58.2	Conserved hypothetical protein
Sll0224	1.349	1.137	1.243	0.149907	67.8	Amino-acid abc transporter binding protein in gltj-cute intergenic region precursor, putative
Slr0606	1.156	1.274	1.215	0.0834386	47.6	Hypothetical protein
Slr0013	1.323	1.227	1.275	0.0678823	70.9	Conserved hypothetical protein
Sll0319	1.536	1.175	1.3555	0.255266	56.3	Hypothetical protein
Ssl2501	1.369	1.565	1.467	0.138593	84.3	Hypothetical protein
Slr1853	1.237	1.308	1.2725	0.0502046	63.7	PcaC-like protein, putative
Slr1227	1.77	2.277	2.0235	0.358503	28.1	OMP1 precursor, putative
Sll0173	1.354	1.133	1.2435	0.156271	39.5	Streptogramin B lactonase, putative
Sll1783	1.219	1.306	1.2625	0.0615183	40.1	Conserved hypothetical protein
Sll1307	1.273	1.509	1.391	0.166877	72.6	Conserved hypothetical protein
Sll0656	1.233	1.227	1.23	0.00424264	13.7	Extracellular nuclease, putative
Slr1944	1.544	1.023	1.2835	0.368403	30.5	Hypothetical protein
Sll1298	1.299	1.164	1.2315	0.0954594	38.2	Putative carboxymethylenebutenolidase (ec 3.1.1.45) (dienelactone hydrolase) (dlh), putative
Slr1259	1.223	1.298	1.2605	0.053033	54.3	Homology to a plant EST:RICS2753A
Slr0431	2.483	2.35	2.4165	0.0940452	41.2	Conserved hypothetical protein
Slr1266	1.552	1.008	1.28	0.384666	35.1	Hypothetical protein
Slr1106	1.158	1.253	1.2055	0.0671751	38.4	Prohibitin-like molecule TC-PRO-1, putative
Sll0470	1.521	1.093	1.307	0.302642	26.3	Hypothetical protein
Slr0420	2.725	2.797	2.761	0.0509117	41.9	Hypothetical protein
Sll1491	1.667	0.971	1.319	0.492146	36.8	Guanine nucleotide-binding protein beta subunit-like protein (receptor of activated protein kinase c), putative
Sll0837	1.408	1.016	1.212	0.277186	51.4	TprN
Slr1406	1.356	1.309	1.3325	0.033234	42.5	Hypothetical protein
Sll1483	2.031	1.278	1.6545	0.532451	17.8	Transforming growth factor induced protein
Sll0172	1.388	1.232	1.31	0.110309	47.4	Hypothetical protein
Sll0066	1.181	1.233	1.207	0.0367696	37.5	Hypothetical protein
Sll0997	1.471	1.08	1.2755	0.276479	16.5	Conserved hypothetical protein
Sll0783	1.512	1.316	1.414	0.138593	36.9	Hypothetical protein
Slr0058	1.215	1.255	1.235	0.0282843	46.5	Hypothetical protein
Slr1940	1.315	1.086	1.2005	0.161927	27.8	Hypothetical protein
Sll1314	1.366	1.132	1.249	0.165463	29.3	C4-dicarboxylate-binding periplasmic protein precursor, putative
Sll1566	1.071	1.388	1.2295	0.224153	23.9	Alpha,alpha-trehalose-phosphate-synthase
Slr1829	1.192	1.463	1.3275	0.191626	40.4	Conserved hypothetical protein
Slr1800	1.2	1.247	1.2235	0.033234	25.1	Hypothetical protein
Sll1596	1.157	1.295	1.226	0.0975807	42.9	Circadian clock protein KaiB (kaiB)
Ssl1690	1.235	1.253	1.244	0.0127279	37.4	R86825 come from this gene.-related
Sll0623	1.412	1.055	1.2335	0.252437	14.9	Hypothetical protein
Sll0931	1.371	1.273	1.322	0.0692965	29.7	Hypothetical protein
Sll1773	2.406	2.623	2.5145	0.153442	29.3	Conserved hypothetical protein
Sll0162	1.254	1.237	1.2455	0.0120208	35.6	Hypothetical protein
Slr0938	1.212	1.242	1.227	0.0212132	17	UDP-N-acetylmuramyl tripeptide synthetase MurC
Slr0565	1.195	1.252	1.2235	0.0403051	41.5	Putative protein, putative
Slr1661	1.187	1.268	1.2275	0.0572756	16.5	Hypothetical protein
Slr2074	1.186	1.312	1.249	0.0890955	24.7	WbpW-related
Sll1892	1.468	1.077	1.2725	0.276479	19.4	Hypothetical protein
Slr0740	1.308	1.11	1.209	0.140007	35	Hypothetical protein
Sll1315	1.292	1.13	1.211	0.114551	21.3	Hypothetical protein
Sll0588	1.607	0.936	1.2715	0.474469	54.9	Hypothetical protein
Sll1532	1.736	1.182	1.459	0.391737	20.7	Hypothetical protein
Sll1427	1.277	1.281	1.279	0.00282843	18.8	DO serine protease
Slr1192	1.165	1.375	1.27	0.148492	15.2	Hypothetical zinc-type alcohol dehydrogenase-like protein in gntv-leux intergenic region (orf1)
Sll0293	2.197	1.579	1.888	0.436992	17.1	Hypothetical protein
Sll0230	1.858	2.046	1.952	0.132936	17.6	Conserved hypothetical protein
Sll1837	1.805	1.106	1.4555	0.494268	17.2	Conserved hypothetical protein
Slr0315	1.229	1.305	1.267	0.0537401	26.2	Conserved hypothetical protein
Ssl0546	1.31	1.365	1.3375	0.0388909	32	Putative cell division topological specificity factor
Sll1283	1.32	1.208	1.264	0.079196	17.1	Sporulation protein SpoIID-related protein
Slr1407	1.58	1.102	1.341	0.337997	35.6	Hypothetical protein
Slr1236	1.251	1.261	1.256	0.00707107	27.1	Yag1D
Sll1570	1.838	1.159	1.4985	0.480126	14	Hypothetical protein
Slr0526	1.238	1.22	1.229	0.0127279	13.8	Conserved hypothetical protein
Ssr1765	1.09	1.332	1.211	0.17112	44	Conserved hypothetical protein
Sll0630	2.16	1.474	1.817	0.485075	38.6	Hypothetical protein
Slr0519	1.279	1.389	1.334	0.0777817	33	Conserved hypothetical protein
Sll0257	1.279	1.479	1.379	0.141421	40.3	Conserved hypothetical protein
Slr0765	1.149	1.283	1.216	0.0947523	13	Conserved hypothetical protein
Sll1950	1.385	1.098	1.2415	0.20294	14.8	Gsc
Slr0773	1.374	1.448	1.411	0.0523259	27.9	TRK system potassium uptake protein, putative, putative
Sll1330	1.178	1.224	1.201	0.0325269	29.2	Response regulator SrrB, putative
Sll0167	2.109	1.538	1.8235	0.403758	10.4	Hypothetical protein
Slr1177	1.275	1.335	1.305	0.0424264	23	Hypothetical protein
Slr2084	1.27	1.357	1.3135	0.0615183	26.7	Hypothetical protein
Ssr3402	1.682	1.373	1.5275	0.218496	32.3	Hypothetical protein
Sll1689	1.343	1.125	1.234	0.154149	13.6	RpoD2 sigma factor
Slr1982	1.204	1.356	1.28	0.10748	22.8	Polar differentiation response regulator (divK)
Slr0667	1.145	1.297	1.221	0.10748	18.5	Hypothetical protein
Slr1260	1.955	1.398	1.6765	0.393858	15.3	Conserved hypothetical protein
Sll0410	1.218	1.249	1.2335	0.0219203	19.4	Conserved hypothetical protein
Slr0730	1.635	1.497	1.566	0.0975807	21.2	Hypothetical protein
Ssl1255	1.19	1.29	1.24	0.0707107	23.6	Conserved hypothetical protein
Sll1571	1.233	1.303	1.268	0.0494975	14.2	Hypothetical protein
Slr1150	1.355	1.061	1.208	0.207889	18.8	Hypothetical protein
Slr1533	1.335	1.349	1.342	0.00989949	29.6	Hypothetical protein
Slr1748	1.425	1.112	1.2685	0.221324	30.8	Phosphoglycerate mutase, putative
Sll0485	1.493	1.253	1.373	0.169706	14.1	Hypothetical protein
Slr0518	1.302	1.148	1.225	0.108894	24.9	Alpha-l-arabinofuranosidase b precursor b)-related
Slr1979	1.043	1.375	1.209	0.234759	8	Para-aminobenzoate synthase component i-related
Sll1387	1.17	1.386	1.278	0.152735	17.7	Serine/threonine protein phosphatase 1
Sll0007	1.104	1.31	1.207	0.145664	18.8	Conserved hypothetical protein
Sll1017	1.348	1.119	1.2335	0.161927	2.9	Ammonium transporter
Slr0487	1.028	1.82	1.424	0.560029	9.2	Sensory box sensor histidine kinase
Slr0243	1.449	1.404	1.4265	0.0318198	23.7	Hypothetical protein
Slr0935	1.479	1.543	1.511	0.0452548	15.1	Conserved hypothetical protein
Slr0957	1.202	1.364	1.283	0.114551	26.2	Hypothetical protein
Ssl3291	1.01	1.457	1.2335	0.316077	37.2	Conserved hypothetical protein
Sll0008	1.359	1.314	1.3365	0.0318198	15.1	Hypothetical protein
Slr1773	1.446	1.103	1.2745	0.242538	12.8	Hypothetical protein
Slr1253	1.888	0.881	1.3845	0.712057	14.4	Hypothetical protein
Slr1813	1.189	1.268	1.2285	0.0558614	20.3	Conserved hypothetical protein
Slr1911	1.275	1.255	1.265	0.0141421	19.7	Hypothetical protein
Slr2101	2.132	1.156	1.644	0.690136	6.3	Conserved hypothetical protein
Sll1507	1.577	1.082	1.3295	0.350018	31.5	Hypothetical protein
Sll1900	1.367	1.061	1.214	0.216375	5.7	Acetyltransferase vatB
asl1824	1.309	1.223	1.266	0.0608112	29.3	Conserved hypothetical protein
Sll1135	1.176	1.416	1.296	0.169706	12	Hypothetical protein, putative
Slr0333	1.677	1.028	1.3525	0.458912	21.7	Hypothetical protein
Sll1959	1.234	1.424	1.329	0.13435	12.7	Inositol monophosphatase-like protein
Slr1570	1.028	1.578	1.303	0.388909	14.6	Conserved hypothetical protein
Sll0740	1.406	1.961	1.6835	0.392444	20.9	Uma2
Sll1862	1.759	0.93	1.3445	0.586192	9.2	Hypothetical protein
Sll1933	1.271	1.278	1.2745	0.00494975	19.2	DnaJ1 protein
Slr0582	1.893	1.377	1.635	0.364867	14.3	Hypothetical protein
Slr0319	1.541	1.172	1.3565	0.260922	8.2	Beta-lactamase oxa-20 precursor (ec 3.5.2.6) (penicillinase)
Slr1812	1.256	1.2	1.228	0.039598	8.9	Conserved hypothetical protein
Ssr2047	1.462	1.561	1.5115	0.0700036	25.3	Hypothetical protein
Ssl0353	1.254	1.572	1.413	0.22486	14.6	Conserved hypothetical protein
Slr0179	1.263	1.203	1.233	0.0424264	4.5	Hypothetical protein
Ssr2201	1.172	1.294	1.233	0.086267	30.6	Hypothetical protein
Slr1495	1.326	1.166	1.246	0.113137	4.2	Hypothetical protein
Slr0011	1.833	1.622	1.7275	0.1492	11.6	Conserved hypothetical protein
Slr0380	1.245	1.304	1.2745	0.0417193	10.5	Hypothetical protein
Sll1481	1.236	1.175	1.2055	0.0431335	10.4	Conserved hypothetical protein
Slr0114	1.222	1.2	1.211	0.0155563	4.5	Regulatory protein, putative
Sll0281	1.13	1.287	1.2085	0.111016	11.3	Hypothetical protein
Slr0337	1.769	1.489	1.629	0.19799	4.3	Conserved hypothetical protein
Sll1698	1.411	1.088	1.2495	0.228395	8.7	Hypothetical protein
Sll1820	1.061	1.37	1.2155	0.218496	9.1	Hypothetical protein
Slr1571	1.343	1.231	1.287	0.079196	3.5	Conserved hypothetical protein
Slr0871	0.948	2.084	1.516	0.803273	26	Hypothetical protein
Ssr1256	1.917	1.303	1.61	0.434164	11.8	Hypothetical protein
Slr1429	1.26	1.509	1.3845	0.17607	8.5	Conserved hypothetical protein
Slr0748	1.347	1.45	1.3985	0.072832	15.7	Conserved hypothetical protein
Sll0525	1.408	1.057	1.2325	0.248194	10.7	Hypothetical protein
Slr1815	1.147	1.272	1.2095	0.0883883	12.9	Conserved hypothetical protein
Slr1805	1.407	1.341	1.374	0.046669	3.3	RcaE, putative
Slr0699	1.979	1.088	1.5335	0.630032	12.9	Hypothetical protein
Ssr2439	1.646	1.247	1.4465	0.282136	15.5	Conserved hypothetical protein
Sll1699	1.363	1.312	1.3375	0.0360624	4.4	Extracellular solute binding
Sll0727	1.403	1.373	1.388	0.0212132	4.3	Hypothetical protein
Sll0477	1.067	1.437	1.252	0.26163	6.7	Hypothetical protein
Slr0668	36.24	70.592	53.416	24.2905	69.7	Hypothetical protein

## Sheet: Suppl. Table S3
Suppl. Table S3: Strains and plasmids used in this study.
	Genotype		References
Strains
E. coli Trans5α	F-φ80d lacZ△M15 △ (lacZYA-argF) U169 endA1 recA1 hsdR17 (rk-,mk+) supE44λ- thi-1 gyrA96 relA1 phoA		Stratagene
Synechocystis sp. PCC6803	Wild-type Synechocystis		ATCC 27184
SM	3-HP production strain with Pcpc560 in Synechocystis		This study
SM-sll1869	sll1869 over-expressed with pTX in strain SM		This study
SM-sll0385	sll0385 over-expressed with pTX in strain SM		This study
SM-sll1699	sll1699 over-expressed with pTX in strain SM		This study
SM-slr0844	slr0844 over-expressed with pTX in strain SM		This study
SM-sll1598	sll1598 over-expressed with pTX in strain SM		This study
SM-sll1491	sll1491 over-expressed with pTX in strain SM		This study
SM-sll1087	sll1087 over-expressed with pTX in strain SM		This study
SM-sll0679	sll0679 over-expressed with pTX in strain SM		This study
SM-slr1227	slr1227 over-expressed with pTX in strain SM		This study
SM-slr1805	slr1805 over-expressed with pTX in strain SM		This study
SM-sll0473	slr0473 over-expressed with pTX in strain SM		This study
Plasmid
pTX	SpeR		Storage
pTX-sll1869	sll1869 inserted between the NdeI and XhoI sites of pTX		This study
pTX-sll0385	sll0385 inserted between the NdeI and XhoI sites of pTX		This study
pTX-sll1699	sll1699 inserted between the NdeI and XhoI sites of pTX		This study
pTX-slr0844	slr0844 inserted between the NdeI and XhoI sites of pTX		This study
pTX-sll1598	sll1598 inserted between the NdeI and XhoI sites of pTX		This study
pTX-sll1491	sll1491 inserted between the NdeI and XhoI sites of pTX		This study
pTX-sll1087	sll1087 inserted between the NdeI and XhoI sites of pTX		This study
pTX-sll0679	sll0679 inserted between the NdeI and XhoI sites of pTX		This study
pTX-slr1227	slr1227 inserted between the NdeI and XhoI sites of pTX		This study
pTX-slr1805	slr1805 inserted between the NdeI and XhoI sites of pTX		This study
pTX-sll0473	sll0473 inserted between the NdeI and XhoI sites of pTX		This study

## Sheet: Suppl. Table S4
Suppl. Table S4: Primers used in this study.
sll1869 F	GGAATTC CATATGAGCGCTCTTTCTTCCCATAG
sll1869 R	CCG CTCGAGTCATGCATTCTCCGAGGCCAAG
sll0385 F	GGAATTC CATATGTTCAACGGGTTTAGGTTTAACG
sll0385 R	CCG CTCGAGTTAACGGAGAGAATAGGGTTTTTCC
slr0844 F	GGAATTC CATATGGAATTACTCTATCAATTAGCCTGG
slr0844 R	CCG CTCGAGCTAGGTGAGGCTAAAAACAATTACA
sll1699 F	GGAATTC CATATGCGTTGGGGAAACAAAGT
sll1699 R	CCG CTCGAGTGGGAACGCCAACTCCTACT
sll1491 F	GGAATTCCATATGAACAACTATTTCCCTCGATTG
sll1491 R	CCG CTCGAGTTATCGGGCAAGGGCACTG
sll1598 F	GGAATTC CATATGGCAACATCATTTGCTTCC
sll1598 R	CCG CTCGAGTCATTGCTGGGCATTGGTA
sll1087 F	GGAATTC CATATGGGCATGATTGACTGGGC
sll1087 R	CCG CTCGAGCTAGCCCAAATCTTGGTCATCGG
slr1227 F	GGAATTCCATATGGTGTCAAACCAGAACAAAAGCGT
slr1227 R	CCG CTCGAG CTAGAACTTCTCGCCAATACCG
sll0680 F	GGAATTC CATATG ACTACTTTCAAGCAGATTAA
sll0680 R	CCG CTCGAG CTATTTCAAGGTAATGGTGT
slr0473 F	GGAATTC CATATG GCCACCACCGTACAACT
slr0473 R	CCG CTCGAG TTAGTTGCCAATGGGGATGGAG
slr1805 F	GGAATTC CATATG GTGCCCCGTCGCCCA
slr1805 R	CCG CTCGAG CTAAACAGCTAACGGGAGGGTA
slr1192 F	GGAATTC CATATG ATTAAAGCCTACGCTGCC
slr1192 R	CCG CTCGAG CTAATTTTTACTATGGCTGAGCACT
slr0420RT-F	ACAATCCAGTGGTCTGGTGA
slr0420RT-R	GCCGTTAGAACCGATAGAGC
sll1773RT-F	TTATCCGAGGCAATCTGACA
sll1773RT-R	TAGAAATTCCGTTGCTTCCC
slr0431RT-F	ACGGAGGCTCAGCTAACAGT
slr0431RT-R	ACCAGACGGTTACTCCGTTC
slr1227RT-F	GGAAGCCCAAGTAGGTCAAA
slr1227RT-R	GTAGGAAGTGCGGAATGGAT
sll1869RT-F	AAATTGGCTATCGGGAACAG
sll1869RT-R	GCTTGCTCTTGGGAAATCAT
sll0385RT-F	GCAGTTCCAGCAAACGTTAC
sll0385RT-R	CAATGATTATGACCCGGTTG
slr0844RT-F	TGACGACCTTTACGACAAGC
slr0844RT-R	GCTCCGTCAATGACCTTGTA
sll1699RT-F	CCATTGTGGAAAGCACTGAC
sll1699RT-R	AAAGGATTCTGGTGGCACTC
sll1491RT-F	TTTAGCCATTAGTGCCGATG
sll1491RT-R	CACTGACCTTATCCGTGTGG
sll1598RT-F	GACATGGTCCAGAATGTTGC
sll1598RT-R	GACAATGTCACTGGGAGTCG
sll0992RT-F	AAGCTTGGGATACCTGTGCT
sll0992RT-R	CAATTGGGTAGGGAGGAATG
ssl2667RT-F	GCGGCAATGTGGAAGTAGTA
ssl2667RT-R	ACTGGGACAGGATCCACAAG
slr0447RT-F	TGCTGTATGGATCAGCAACC
slr0447RT-R	ACTCAGTCGGTTCAGCAGTG
ssr2061RT-F	ATGGAGCACTTGCCCTTT
ssr2061RT-R	GTCGCCGTCAATGCAATA
sll0541RT-F	TTTCACCGTTGTATTTCCCA
sll0541RT-R	GTAAGCCGACCCACTCAAAT
sll0482RT-F	GGAAGCTCACATTTCCGAAT
sll0482RT-R	GGGTCACCGGTATTATCCAG
sll1087RT-F	CCTGGCTGTTCTGCTAGCTT
sll1087RT-R	TGGTCAAACCGAGTAAATGC
slr1856RT-F	TTAGTAGGGCTTTCGGAGGA
slr1856RT-R	AATGCCTCTTTGCCTTCG
slr1019RT-F	CAAGGACAACTGGTGCAAAC
slr1019RT-R	AAGCAAGGCCAAATCTTCAC
slr1200RT-F	CTTCATGGTGGTGGTGGTAG
slr1200RT-R	ACGAATCAGGGTGCCACTA
sll0680RT-F	TCCCGAATTTAAGGAAACCA
sll0680RT-R	CAGCGGTTACACCTTCGTTA
